# Supplementary material for: Elderly-friendly indoor vertical dimensional layout method based on joint mobility
Source: PLoS One. 2023 May 18;18(5):e0285741. doi: 10.1371/journal.pone.0285741 (PMC10194952; doi:10.1371/journal.pone.0285741)
Supplement: S1 File — (XLSX) [file pone.0285741.s001.xlsx]

## Sheet: Sheet1
	Group	Elbow joint angle – Mild grade	Shoulder joint angle – Mild grade	Torso forward bending angle – Mild grade	Knee angle – Mild grade	Elbow joint angle – Sever grade	Shoulder joint angle –Sever grade	Torso forward bending angle – Sever grade	Knee angle – Sever grade
1	1	43	131	25	143	33	155	31	108
2	1	60	136	26	158	30	151	35	118
3	1	130	133	28	156	30	155	35	115
4	1	53	141	25	160	32	147	32	111
5	1	25	145	30	150	27	152	37	118
6	1	150	149	35	130	30	175	55	119
7	1	80	143	40	145	30	160	60	121
8	1	90	153	40	144	40	161	57	116
9	1	100	110	38	145	30	165	52	116
10	1	95	155	35	138	26	171	56	118
11	1	100	150	34	139	22	173	53	126
12	1	90	127	38	146	65	140	37	127
13	1	90	111	36	157	45	140	36	135
14	1	65	122	46	165	50	136	56	128
15	1	60	133	38	165	40	150	64	119
16	1	75	126	37	135	45	160	55	117
17	1	130	150	39	134	30	160	50	100
18	1	110	140	35	144	50	152	44	106
19	1	90	125	25	129	60	143	43	93
20	1	102	87	36	139	45	155	50	95
21	1	102	89	34	128	59	165	46	110
22	1	120	97	40	127	40	140	56	108
23	1	93	110	39	135	30	135	43	129
24	1	92	93	30	150	75	131	46	129
25	1	100	101	40	146	57	141	52	128
26	1	90	92	20	130	50	149	39	100
27	1	95	136	22	135	40	169	39	119
28	1	90	111	27	145	50	144	41	127
29	1	95	99	28	156	60	152	47	137
30	1	95	93	29	150	55	159	39	138
31	1	103	129	39	126	50	153	53	117
32	1	90	132	28	139	43	150	45	123
33	1	92	110	29	138	44	152	47	130
34	1	91	121	30	140	38	151	45	122
35	1	62	123	28	140	43	150	47	121
36	1	73	110	29	139	36	153	45	110
37	1	80	124	34	137	37	150	47	120
38	1	92	123	27	135	42	153	38	110
39	1	80	120	28	128	50	160	45	130
40	1	76	127	29	146	43	143	43	123
41	1	68	130	31	138	31	167	42	133
42	1	91	93	29	135	42	150	38	120
43	1	96	96	30	139	37	137	37	120
44	1	89	120	27	134	42	137	40	110
45	1	75	115	26	129	38	150	42	120
46	1	76	130	29	133	39	160	47	110
47	1	68	98	31	137	41	157	49	132
48	1	76	89	35	136	50	156	47	123
49	1	80	120	34	135	47	153	43	120
50	1	77	137	32	133	49	152	42	121
51	1	67	97	26	138	50	137	30	121
52	1	59	86	37	139	34	136	39	124
53	1	67	76	28	141	42	130	43	124
54	1	52	92	29	138	46	137	37	123
55	1	49	127	37	143	43	152	43	138
56	1	86	123	29	146	34	144	43	123
57	1	83	120	31	138	46	149	43	110
58	1	82	137	30	150	43	156	42	123
59	1	64	125	29	135	37	157	32	121
60	1	56	136	28	130	39	158	35	110
61	1	56	133	34	118	34	160	35	113
62	1	60	127	35	120	43	152	39	110
63	2	40	144	57	93	15	170	74	60
64	2	30	149	47	97	15	173	96	65
65	2	30	158	41	125	10	167	89	55
66	2	35	160	56	122	9	178	79	60
67	2	35	144	47	130	8	170	85	50
68	2	30	151	61	130	20	176	83	20
69	2	30	145	66	120	15	177	81	35
70	2	30	159	46	110	16	175	79	30
71	2	30	157	51	115	16	165	82	36
72	2	47	143	47	121	26	172	76	37
73	2	31	151	53	130	22	176	85	25
74	2	26	150	51	130	25	165	80	75
75	2	20	130	41	120	13	175	95	55
76	2	30	146	51	120	12	172	100	95
77	2	30	149	62	150	12	183	90	55
78	2	47	150	60	130	27	178	111	75
79	2	32	160	66	125	30	180	95	85
80	2	39	139	75	120	32	179	85	90
81	2	46	135	77	131	32	174	86	75
82	2	43	145	62	140	35	179	90	88
83	2	44	150	63	129	21	180	108	107
84	2	38	137	70	105	32	175	93	85
85	2	33	150	56	104	29	180	70	70
86	2	37	145	43	99	25	170	87	77
87	2	35	141	66	122	30	180	89	78
88	2	50	139	61	95	45	175	79	50
89	2	28	150	66	120	25	180	106	68
90	2	27	159	50	133	25	179	118	59
91	2	20	164	52	123	19	180	83	65
92	2	20	172	61	113	17	180	101	40
93	2	35	177	60	121	21	180	83	83
94	2	36	160	56	110	22	175	90	63
95	2	34	170	58	120	17	176	91	66
96	2	29	175	59	109	23	180	89	67
97	2	34	180	57	112	19	179	92	63
98	2	35	176	59	98	35	180	97	62
99	2	28	159	56	102	17	175	90	68
100	2	29	167	58	112	26	183	90	70
101	2	34	180	58	108	23	190	86	75
102	2	35	176	62	124	21	180	89	80
103	2	29	166	64	116	22	185	97	61
104	2	38	160	56	110	23	183	81	91
105	2	26	177	68	123	21	180	86	90
106	2	24	167	64	130	19	183	95	61
107	2	25	168	59	117	24	176	87	63
108	2	35	175	56	120	23	177	91	61
109	2	36	168	68	118	21	178	86	89
110	2	35	170	59	123	23	176	89	76
111	2	34	171	64	121	19	176	91	68
112	2	38	160	51	122	23	175	110	76
113	2	34	140	53	116	21	175	103	73
114	2	36	170	57	127	22	177	94	61
115	2	41	156	59	123	21	170	98	63
116	2	22	167	61	117	30	175	91	61
117	2	27	149	63	118	21	175	105	62
118	2	34	146	57	120	31	176	109	70
119	2	35	170	56	123	26	176	110	61
120	2	37	167	58	107	22	180	110	62
121	2	36	177	61	117	27	176	100	80
122	2	29	167	59	98	26	173	97	72
123	2	27	151	63	99	25	170	95	73
124	2	36	153	64	100	21	171	96	69
